# Supplementary material for: Impact of an infectious disease specialist-led antimicrobial stewardship program and consultations during multiple antimicrobial shortages: A bayesian structural time-series analysis
Source: PLoS One. 2026 Feb 2;21(2):e0340599. doi: 10.1371/journal.pone.0340599 (PMC12863545; doi:10.1371/journal.pone.0340599)
Supplement: S2 File — (XLSX) [file pone.0340599.s002.xlsx]

## Sheet: Sheet
Year	month	CAR-DOT, expressed as DOT per 100 patient-days per month	CAR-AUD	DOT for CFPM+CZOP+PIPC/TAZ	DOT for CFPM+PIPC/TAZ+CTLZ/TAZ	AUD for CFPM+CZOP+PIPC/TAZ	AUD for CFPM+PIPC/TAZ+CTLZ/TAZ	DOT for PCG+ABPC+ABPC/SBT+CEZ+CMZ+FMOX	AUD for PCG+ABPC+ABPC/SBT+CEZ+CMZ+FMOX	DOT for vancomycin, teicoplanin, daptomycin, linezolid	AUD for vancomycin, teicoplanin, daptomycin, linezolid	DOT for all intravenous antibiotics	AUD for all intravenous antibiotics	DOT for all oral antibiotics	AUD for all oral antibiotics	DOT for all antibiotics	CRE	CRE per 1000patients days	CPE	CPE per 1000patients day	CRPA	CRPA per 1000patients days	ESBL	ESBL per 1000patients days	MRSA	MRSA per 1000patients days	CDI	CDI per 1000patients days	Number of blood culture submissions	Number of blood culture submissions per 1,000 patient-days	Two-set blood culture rate	Rate of positive blood cultures	Number of respiratory culture samples submitted	Number of respiratory culture samples submitted per 1,000 patient-days	Number of gastrointestinal culture samples submitted	Number of gastrointestinal culture samples submitted per 1,000 patient-days	Number of genitourinary culture samples submitted	Number of genitourinary culture samples submitted per 1,000 patient-days	Number of puncture fluid culture samples submitted	Number of puncture fluid culture samples submitted per 1,000 patient-days	Number of other culture samples submitted	Number of other culture samples submitted per 1,000 patient-days	Total number of culture samples submitted	Total number of culture samples submitted per 1,000 patient-days	Actual cost of CAR JPY	Actual cost of CAR USD	Actual cost of CAR USD per patient-days	Actual cost of all intravenous antimicrobials JPY	Actual cost of all intravenous antimicrobials USD
2023	April	1.965	1.091	4.064	4.236	2.94	3.112	16.43	12.387	1.221	1.042	31.524	24.033	16.172	10.163	47.696	0	0	0	0	0	0	4	0.34644	13	1.12593	2	0.17322	235	20.3534	92.3404	20	83	7.18864	24	2.07864	39	3.37779	192	16.6291	24	2.07864	362	31.3528	450016	3000.11	0.259839	6.58338e+06	43889.2
2023	May	1.663	0.827	3.82	3.9	2.805	2.874	15.665	11.703	1.258	0.972	29.145	21.785	16.617	10.427	45.762	0	0	0	0	0	0	6	0.486224	17	1.37763	0	0	252	20.4214	91.2698	21.0317	68	5.51053	24	1.94489	58	4.70016	167	13.5332	9	0.729335	326	26.4182	362112	2414.08	0.19563	6.06418e+06	40427.9
2023	June	2.567	1.648	3.275	3.454	2.336	2.493	16.865	12.425	1.529	1.418	33.182	24.857	16.874	9.801	50.056	0	0	0	0	1	0.0849618	8	0.679694	11	0.934579	1	0.0849618	306	25.9983	89.2157	20.915	66	5.60748	23	1.95412	79	6.71198	223	18.9465	39	3.31351	430	36.5336	687160	4581.07	0.389216	6.85266e+06	45684.4
2023	July	2.798	1.684	3.079	3.22	2.239	2.367	15.923	11.845	1.493	1.349	32.257	24.393	16.382	10.272	48.639	0	0	0	0	1	0.0845523	9	0.760971	12	1.01463	2	0.169105	295	24.9429	90.1695	17.9661	80	6.76418	26	2.19836	52	4.39672	222	18.7706	27	2.28291	407	34.4128	705856	4705.71	0.397878	6.77447e+06	45163.2
2023	August	2.689	1.654	3.574	3.609	2.507	2.538	18.13	13.105	0.998	0.938	32.998	24.282	14.946	9.445	47.944	0	0	0	0	0	0	4	0.313087	3	0.234815	1	0.0782718	288	22.5423	94.4444	15.625	67	5.24421	30	2.34815	57	4.46149	178	13.9324	32	2.5047	364	28.4909	750464	5003.09	0.391601	7.19284e+06	47952.3
2023	September	1.966	1.096	3.94	3.949	2.89	2.893	15.55	12.309	0.664	0.419	30.742	24.323	15.62	10.148	46.362	0	0	0	0	1	0.0795988	6	0.477593	10	0.795988	2	0.159198	297	23.6409	94.6128	19.5286	82	6.5271	23	1.83077	54	4.29834	228	18.1485	36	2.86556	423	33.6703	493578	3290.52	0.261922	6.79642e+06	45309.5
2023	October	2.863	1.635	4.216	4.393	3.021	3.168	16.492	14.264	0.716	0.683	33.415	27.337	18.276	12.675	51.691	0	0	0	0	3	0.266643	3	0.266643	5	0.444405	0	0	235	20.887	95.7447	18.7234	68	6.04391	19	1.68874	46	4.08853	195	17.3318	25	2.22202	353	31.375	663694	4424.63	0.393265	7.08856e+06	47257.1
2023	November	2.407	1.618	4.16	4.16	2.873	2.873	16.93	14.485	0.635	0.505	32.964	26.494	16.658	11.42	49.622	0	0	0	0	1	0.0910415	1	0.0910415	5	0.455208	2	0.182083	236	21.4858	94.0678	19.9153	57	5.18937	28	2.54916	48	4.36999	174	15.8412	23	2.09395	330	30.0437	632384	4215.89	0.383821	6.66395e+06	44426.3
2023	December	2.017	1.234	4.681	4.681	3.404	3.404	18.945	14.473	1.119	1.027	35.36	27.615	19.726	11.719	55.086	0	0	0	0	1	0.0858295	0	0	9	0.772466	2	0.171659	280	24.0323	98.2143	17.1429	82	7.03802	26	2.23157	58	4.97811	211	18.11	29	2.48906	406	34.8468	503152	3354.35	0.287902	6.98855e+06	46590.3
2024	January	1.71	1.15	4.258	4.258	3.217	3.217	18.676	14.241	1.27	1.195	34.772	27.543	14.028	8.777	48.8	0	0	0	0	2	0.152427	6	0.457282	6	0.457282	0	0	329	25.0743	96.6565	17.9331	86	6.55438	30	2.28641	73	5.5636	253	19.2821	30	2.28641	472	35.9729	553324	3688.83	0.281139	7.95881e+06	53058.8
2024	February	1.074	0.664	4.535	4.741	3.418	3.831	16.381	13.11	0.628	0.634	29.233	24.123	12.333	6.912	41.566	0	0	0	0	2	0.151297	8	0.605189	5	0.378243	1	0.0756487	276	20.879	96.7391	15.942	83	6.27884	18	1.36168	73	5.52235	237	17.9287	23	1.73992	434	32.8315	319116	2127.44	0.160938	7.46427e+06	49761.8
2024	March	1.316	0.808	3.268	3.417	2.39	2.682	16.863	13.26	1.349	1.173	31.077	25.844	15.977	14.754	47.054	0	0	0	0	2	0.151092	9	0.679912	6	0.453275	1	0.0755458	282	21.3039	97.1631	16.3121	95	7.17685	25	1.88865	76	5.74148	217	16.3934	28	2.11528	441	33.3157	385900	2572.67	0.194354	7.90623e+06	52708.2
2024	April	1.172	0.809	4.12	4.187	2.846	2.98	19.352	15.834	1.591	1.525	35.044	28.445	15.994	11.524	51.038	1	0.0762602	0	0	2	0.15252	4	0.305041	11	0.838862	2	0.15252	323	24.632	92.8793	16.7183	122	9.30374	37	2.82163	77	5.87204	269	20.514	43	3.27919	548	41.7906	380480	2536.53	0.193437	8.54018e+06	56934.5
2024	May	0.401	0.321	3.678	3.943	2.58	3.103	19.765	16.981	1.246	1.137	33.641	28.613	20.806	14.007	54.447	0	0	0	0	1	0.0773754	9	0.696379	7	0.541628	3	0.232126	346	26.7719	95.0867	17.052	95	7.35067	21	1.62488	77	5.95791	269	20.814	46	3.55927	508	39.3067	149528	996.853	0.077132	8.70459e+06	58030.6
2024	June	0.663	0.465	3.879	4.155	2.666	3.212	18.758	17.603	1.308	1.257	34.715	32.003	18.242	13.256	52.957	0	0	0	0	0	0	4	0.33325	9	0.749813	1	0.0833125	329	27.4098	93.3131	19.7568	88	7.3315	26	2.16613	65	5.41531	246	20.4949	39	3.24919	464	38.657	198768	1325.12	0.110399	8.9546e+06	59697.3
2024	July	0.618	0.352	3.618	3.726	2.581	2.79	19.264	17.088	1.881	1.929	34.014	30.369	16.792	11.762	50.806	1	0.0805088	0	0	2	0.161018	6	0.483053	11	0.885597	1	0.0805088	335	26.9705	16.1194	12.8358	95	7.91469	22	1.77119	70	5.63562	165	13.284	60	4.83053	412	33.1696	154816	1032.11	0.0830937	8.0312e+06	53541.4
2024	August	0.683	0.485	2.662	2.662	2.035	2.035	19.224	15.937	1.489	1.908	33.044	29.163	16.404	10.645	49.448	0	0	0	0	0	0	5	0.392526	4	0.314021	1	0.0785053	361	28.3404	3.60111	12.1884	88	7.08478	32	2.51217	77	6.04491	192	15.073	45	3.53274	434	34.0713	217792	1451.95	0.113985	6.98523e+06	46568.2
2024	September	0.945	0.679	3.059	3.059	2.229	2.229	20.37	16.912	1.812	1.113	34.632	29.2	16.123	9.463	50.755	1	0.0884643	0	0	0	0	5	0.442321	5	0.442321	2	0.176929	321	28.397	5.60748	16.5109	73	5.73088	26	2.30007	71	6.28096	149	13.1812	43	3.80396	362	32.0241	274208	1828.05	0.161717	6.31901e+06	42126.7
2024	October	0.829	0.502	4.295	4.621	3.125	3.532	23.051	20.214	0.801	0.842	36.178	31.63	14.153	9.176	50.331	0	0	0	0	0	0	3	0.251235	12	1.00494	0	0	321	26.8822	90.9657	16.1994	84	7.431	16	1.33992	72	6.02965	230	19.2614	44	3.68478	446	37.3503	218036	1453.57	0.12173	8.16444e+06	54429.6
2024	November	0.681	0.509	3.459	3.578	2.277	2.396	19.86	17.928	1.564	1.349	33.944	30.501	16.797	11.874	50.741	1	0.0832501	0	0	1	0.0832501	6	0.4995	13	1.08225	1	0.0832501	374	31.1355	94.6524	19.5187	100	8.37451	21	1.74825	108	8.99101	314	26.1405	47	3.91275	590	49.1175	225856	1505.71	0.12535	6.95322e+06	46354.8
2024	December	0.515	0.383	3.491	3.525	2.396	2.41	19.078	16.501	1.787	1.397	34.796	30.445	17.357	11.464	52.153	0	0	0	0	1	0.0752615	8	0.602092	12	0.903138	2	0.150523	392	29.5025	89.2857	15.051	89	7.40926	30	2.25785	85	6.39723	315	23.7074	45	3.38677	564	42.4475	185723	1238.15	0.0931853	7.71953e+06	51463.5
2025	January	1.048	0.528	3.72	3.72	2.593	2.593	17.75	14.205	1.313	1.27	32.971	27.717	13.445	8.35	46.416	0	0	0	0	0	0	7	0.499679	13	0.927975	1	0.0713827	406	28.9814	96.0591	17.734	106	7.97772	49	3.49775	77	5.49647	322	22.9852	33	2.35563	587	41.9016	273728	1824.85	0.130263	7.6742e+06	51161.3
2025	February	0.83	0.569	2.702	2.702	1.925	1.925	17.504	14.183	1.109	1.046	29.819	24.836	12.796	8.086	42.615	0	0	0	0	0	0	6	0.464181	17	1.31518	2	0.154727	291	22.5128	93.1271	14.433	82	5.85338	31	2.39827	64	4.95126	215	16.6331	41	3.1719	433	33.4984	264368	1762.45	0.136349	6.34016e+06	42267.7
2025	March	0.94	0.598	3.14	3.14	2.304	2.304	20.539	17.397	1.815	1.513	33.622	28.592	14.742	8.965	48.364	0	0	0	0	0	0	9	0.667458	14	1.03827	2	0.148324	343	25.4376	93.8776	18.6589	90	6.96271	39	2.89232	89	6.60042	295	21.8778	52	3.85642	565	41.9015	287984	1919.89	0.142383	7.71941e+06	51462.7
[truncated: 9 more columns]

## Sheet: AST_Conference
	202404	202405	202406	202407	202408	202409	202410	202411	202412	202501	202502	202503
A	30	33	33	22	23	18	31	20	36	24	22	28
B	5	8	7	10	9	17	16	17	22	33	17	13
C	1	0	4	5	3	2	3	10	4	6	9	9
D	16	18	25	26	16	33	30	12	5	25	14	19
E	8	13	16	8	7	9	11	17	15	18	7	15
F	13	5	5	8	5	6	6	5	5	6	2	8
H	13	15	3	2	7	2	7	3	4	8	3	2
I	1	0	0	2	3	2	2	0	0	0	0	1
T	3	3	3	3	1	4	3	0	1	1	1	0
Total	90	95	96	86	74	93	109	84	92	121	75	95
Proportion of cases rated A or B (%)
A/B rating	38.8889	43.1579	41.6667	37.2093	43.2432	37.6344	43.1193	44.0476	63.0435	47.1074	52	43.1579
Number of ASP intervention proposals (n)
de-escalation	19	24	30	28	16	34	33	13	6	23	14	19
Dosage and duration	37	23	14	14	15	14	21	10	11	16	7	11
Other	9	5	8	14	12	12	13	10	10	14	12	15
escalation	10	13	16	8	7	9	11	18	17	19	7	15
Switch to oral agents	1	0	0	1	0	0	1	0	1	1	0	0
Total	76	65	68	65	50	69	79	51	45	73	40	60
Acceptance rate of ASP proposals (%)
de-escalation	57.9	83.3	80	57.1	81.3	70.6	78.8	76.9	100	78.3	50	94.7
Dosage and duration	64.9	65.2	71.4	71.4	73.3	57.1	66.7	60	90.9	56.3	100	63.6
Other	10	40	12.5	78.6	50	75	46.2	70	70	71.4	50	86.7
escalation	100	100	81.3	100	85.7	100	90.9	83.3	100	89.5	100	100
Switch to oral agents	0	N/A	N/A	100	N/A	N/A	100	N/A	0	100	N/A	N/A
Overall	59.2	76.9	70.6	70.8	72	72.5	72.2	74.5	88.9	75.3	67.5	88.3
Number of cases by culture sampling status (n)
Culture obtained	38	24	31	29	27	40	49	22	33	42	30	33
No culture obtained	11	7	8	11	5	8	7	2	5	9	2	5
Partial sampling	1	13	4	12	5	5	9	10	7	16	15	9
Total	50	44	43	52	37	53	65	34	45	67	47	47
Proportion of cases with culture obtained (%)
	76	54.5455	72.093	55.7692	72.973	75.4717	75.3846	64.7059	73.3333	62.6866	63.8298	70.2128
